# Supplementary material for: Cyclic RGD-Functionalized pH/ROS Dual-Responsive Nanoparticle for Targeted Breast Cancer Therapy
Source: Pharmaceutics. 2023 Jun 26;15(7):1827. doi: 10.3390/pharmaceutics15071827 (PMC10386338; doi:10.3390/pharmaceutics15071827)
Supplement: Supplementary file 1 [file pharmaceutics-15-01827-s001.zip]

Archive with 1 entries (1 files):
- pharmaceutics-2427346-supplementary.pdf
